# Supplementary material for: Genetic Diversity of Domestic Cat Hepadnavirus in Southern Taiwan
Source: Viruses. 2023 Oct 20;15(10):2128. doi: 10.3390/v15102128 (PMC10612041; doi:10.3390/v15102128)
Supplement: Supplementary file 1 [file viruses-15-02128-s001.zip]

Archive with 1 entries (1 files):
- viruses-2664925-supplementary.pdf
